# Supplementary material for: Electrochemical Synthesis of New Isoxazoles and Triazoles Tethered with Thiouracil Base as Inhibitors of Histone Deacetylases in Human Breast Cancer Cells
Source: Molecules. 2023 Jul 6;28(13):5254. doi: 10.3390/molecules28135254 (PMC10343668; doi:10.3390/molecules28135254)
Supplement: Supplementary file 1 [file molecules-28-05254-s001.zip]

Archive with 1 entries (1 files):
- molecules-2376705-supplementary.pdf
